# Supplementary material for: Oral and Palatal Dentition of Axolotl Arises From a Common Tooth-Competent Zone Along the Ecto-Endodermal Boundary
Source: Front Cell Dev Biol. 2021 Jan 11;8:622308. doi: 10.3389/fcell.2020.622308 (PMC7829593; doi:10.3389/fcell.2020.622308)
Supplement: Supplementary file 3 [file Table_1.XLSX]

## Sheet: Sheet1
Gene name	Source/NCBI accession id	Full length/partial coding sequences and ids	Human hit	e-value for human hit	Forward primer	Reverse primer	Length of antisense probe
Bmp2	EU339232.1	>EU339232.1 Ambystoma mexicanum bone morphogenetic protein 2 (Bmp-2) mRNA, complete cds CCCCCCTCGAGGAACGCCGCAGGATCAGCGCACAACACACTGGGCTGCCCTCCCTGCACTGTGACAGGGCAGAGGACACATCTCGCGCACCCTGGGGACCCCCCACTGCCCGGAGTATTCCGAGGGACGGGCAGGGCGCCGCTTGTGCACACACCAGGACAACTACAGCACACACGAACTTTAAGGGGGTGACCCGCTGGGCACCATGAGCAGGAGGCGGAGGACTGTGGCCGGGACACTTTCCAGGCTCGACTTTACGGCTGCAGACGGCACACGTTTGGAGTGACCCCGAGGGATGTGGACAGGACAGC…	NG_023233.1	0	-	-	~1200 bp
Bmp7	axolotl-omics.org	>NT_00200020962.1 GCAGGGCACAGCGCCGATACCCATCCAGGGGAGCAGCAGAAGCCAGCTGTCTGGGGAGATCGCCAGCCAAGTGCACACTCGGGAGAAGAGGGGAGCCCATTACACACAAGCAGAGGTGGGGCCAGGAGAGCTAATCACCAAAAGGGACAACTGGGACCCCTCCCTTCCTCTGGGAGGCTCAGGACTCGGGGACAGGCGGGCTTCTGTCCGCTAAAGAGCCGCTCACAAAACTCCGCTCTTCGAGGCACTAGAGTCCCAGCATGGTGGCTGCCTGGGACGGATCTTTGCCCAAATGATTAGAACTTGTCCTCCCTGTGTATTTGTATTTAACGTGGAATTATTTATTGTGTCCAGCTAGCCGGTCTACCTGATGCTCGGCTT…	NG_032771.1	2e-87	-	-	~1400 bp
Dlx3	Elly Tanaka EST library pool LI SP 7-2 D9	CTCTGCTGGGAGGACGAGCTGAGAGGAGCTCTCAGGAGGAGGAGGAGCAGCGCAGGACAGAGCGCAGAAGCAGCAGGCGCGGGCTGCCAGAAAGTAGCAGGCTCTTCCCAGGCACCAGGAGACAGGAAGACGGGGAGCCCGCCGACGCCAAAAGCGCAGCGCCCGGGGGGAGCCACGGGCCGAGACGCCAGCTGGAACTCTTGGAAGCCGAGAGGAGCTCCGGCAGCCGAAGCCGAGAAAGGAAGAGGAGCTCAGGGGAGCCAGGAGGAGCTCCGACCCGGAACTTTTAGGTGCATTGGGGGAGCTCCCTGCAGAGCTCTGAGGAGAAGTCTCGGGGTGCTCTGTGAGAGAAGCCAAGAGGAGTTCCGGGAAGGCGCTCGGTGAAAGCAGGACTACCCC…	NG_023063.1	3e-38	TCAAGAAGCTGTACAAGAACGGCGAGGTCC	TTAGTTCTTCCACCAGCAACCTGCTAGTAC	2797 bp
Dlx5	3'RACE using GeneRacer kit (Life Technologies)	GAAAAAGAAGTGTCCGAACCGGAAGTGCGGATGGTGAACGGCAAACCAAAGAAAATCCGGAAACCTCGGACTATTTATTCCAGTTTTCAGCTGGCGGCCCTGCAGAGGAGATTCCAAAAAACGCAGTACCTGGCGCTGCCCGAGAGAGCGGAGCTGGCGGCCTCCCTGGGGCTCACCCAGACACAGGTGAAAATCTGGTTCCAGAACAAGCGCTCCAAGATCAAGAAAATCATGAAGAACGGGGAGATGCCCCCGGAGCACAGCCCGAGCTCCAGCGACCCCATGGCCTGCAACTCCCCGCAATCCCCCGTGGTGTGGGAGCCGCAGGGCCCGGCCCGGCCCCTCAGCCAGCACCCGCACGTCCACGGCCACCACGTGCAGACGTCCAACCCCTCGCCT…	NG_009220.1	1e-38	outer_primer GAAAAAGAAGTGTCCGAACCGGAAGTGCGG nested_primer ACCTCGGACTATTTATTCCAGTTTTCAG	GeneRacer_3'_primer GCTGTCAACGATACGCTACGTAACG GeneRacer_3'_nested_primer CGCTACGTAACGGCATGACAGTG	1064 bp
Pitx2	Elly Tanaka EST library BL097B_E09	CCCGTCCAAGAAGAAGCGTCAGAGGCGCCAGAGGACGCACTTCACCAGCCAGCAGCTGCAGGAGCTGGAGGCCACCTTCCAGCGCAACCGCTACCCGGACATGTCCACCCGCGAGGAGATCGCCGTGTGGACTAACCTCACCGAGGCACGCGTGCGGGTTTGGTTCAAGAACCGCAGGGCCAAGTGGAGGAAGCGGGAGCGGAACCAGCAGGCGGAGCTGTGCAAGAACGGCTTCGGCCCCCAGTTCAACGGCCTGATGCAGCCCTACGACGACATGTACCCGGGCTACTCGTACAACAACTGGGCGGCGAAGGGCCTGACCTCGGCCTCGCTCTCTTCCAAGAGCTTCCCCTTCTTCAACTCCATGAACGTCAGCCCCCTCTCGTCGCAGGCCATGTT…	MG_007120.1	8e-161	-	-	1137 bp
Shh	KX809594.1	>KX809594.1 Ambystoma mexicanum sonic hedgehog (Shh) mRNA, complete cds ACAAGCGTCCCTAGCTTGGCAGCTTCCATTAAAATCACATCCCTGTTTCTTTTTTGTGTTTTGTTTTTTGGTTGCCTCCTGATCGCGGCCTTGACACCCGCCTCCGATGTGGTCAGCTGGCGGCGACCTCCACGCCTGCTCTGGTAGGGACCAGTGGACCTCGCAGCGCTGATCCGAGAGCAGCCCAGGGGGACCCGGGAGCCAGGGAGAAAGGAGCGGTGCTGTTTGCGGAGGGCAGCCGGGAGTGCTCCATGGGCGAGATGCGGCTACTGCTCAGGCGGCTACTGCTCGGGACCCTGGTCTGGGCCCTCCTGGTCCCTTCCGGGC…	NM_000193.3	0	-	-	~1000 bp
